# Supplementary material for: In Vitro Screening for Anti-Acetylcholinesterase and Antioxidant Activities of Hottonia palustris L. Extracts and Their Unusual Flavonoids
Source: Molecules. 2022 Nov 19;27(22):8034. doi: 10.3390/molecules27228034 (PMC9692424; doi:10.3390/molecules27228034)
Supplement: Supplementary file 1 [file molecules-27-08034-s001.zip]

Archive with 1 entries (1 files):
- molecules-2021776-supplementary.pdf
